# Supplementary material for: Noda-Like RNA Viruses Infecting Caenorhabditis Nematodes: Sympatry, Diversity, and Reassortment
Source: J Virol. 2019 Oct 15;93(21):e01170-19. doi: 10.1128/JVI.01170-19 (PMC6803290; doi:10.1128/JVI.01170-19)
Supplement: Supplemental file 1 [file JVI.01170-19-s0001.xlsx]

## Sheet: Table S1a
Table S1. List of oligonucleotides. a) List of oligonucleotides used for RT-PCR, PCR and Sanger sequencing
Primer	virus	RNA	sense	use	sequence 5' to 3'
LB1	LEBV	RNA2	F	PCR	TAAAGCGCTAAAGGACCCAC
LB4	LEBV	RNA2	F	PCR	TAGGTTATTCCCTGCCATCG
LB3	LEBV	RNA2	R	PCR	CCTGGCAAACCAAGTAGCAT
LB2	LEBV	RNA2	R	RT-PCR	CGAAACCCACCATTTGTCGT
LB9	LEBV	RNA1	F	PCR	CCCTTTTGGTTAGAGCGATG
LB5	LEBV	RNA1	F	PCR	TAGCTTGTTCCCTTGGTTGC
LB8	LEBV	RNA1	F	PCR	GCCGTAACAAGCCGATTAGA
LB11	LEBV	RNA1	R	PCR	GCGTTCCTGATCTTCTGGAG
LB11	LEBV	RNA1	R	RT-PCR	CTAGCGACCGCCTCTACCT
ST1	SANTV	RNA2	F	PCR	GTCACTACTTGGGCCTCACA
ST17	SANTV	RNA2	R	PCR	TTAATCTGCGTGATGAGCTC
ST14	SANTV	RNA2	F	PCR	CAATGGATCTCCCATCAGGT
ST3	SANTV	RNA2	R	PCR	CTTGCAAAGGCTGACCTTCT
ST11	SANTV	RNA2	R	RT-PCR	GTAGCGGCCACGTACTTTTC
ST2	SANTV	RNA2	R	RT-PCR	ACCTTGCGGAAGTATGTGGA
ST13	SANTV	RNA2	R	RT-PCR	TATGTGGATTCCCACGGTCT
ST14	SANTV	RNA1	F	PCR	CTGAAGGCTCCCCACTAACC
ST10	SANTV	RNA1	F	PCR	TGGAGAGAAGTGGCAGAACC
ST16	SANTV	RNA1	F	PCR	CTCAATCCACAGAAGATCCAC
ST12	SANTV	RNA1	R	RT-PCR	CCCTGAAGTGCAAAGTCAAG
ST20	SANTV	RNA1	R	RT-PCR	GAAGCCATCAACCAATCCGG
ST18	SANTV	RNA1	F	PCR	AGATGGATGCCGGAAAACAC
ST5	SANTV	RNA1	R	RT-PCR	GGGACGTCAGAGTAGGTTGG
ST18	SANTV	RNA1	R	RT-PCR	ACACGTTTCGGCCTAGTCAC
ST19	SANTV	RNA1	R	RT-PCR	GGGTGAGAGGCATTAGGGTT
LF1580rna2F1	ORV	RNA2	F	PCR	TGACGACCCGTAAAGACCTC
LF1580rna2F2	ORV	RNA2	F	PCR	GTAACGGCTCCGTTCACTTC
LF1580rna2RT1	ORV	RNA2	R	RT-PCR	TCCCACTTGTCGTCCCTAAC
LF1580rna2RT2	ORV	RNA2	R	RT-PCR	TGAGACTGCGTCAGTGAACC
F1580rna1RT3	ORV	RNA1	R	RT-PCR	TCACTTGCTCAGTGGTCCAG
LF1580rna1RT1	ORV	RNA1	R	RT-PCR	ACATAGGTTGACGGCTGGAG
LF1580rna1F1	ORV	RNA1	F	PCR	GTCGACTTGATACCGGCAAT
LF1580rna1F2	ORV	RNA1	F	PCR	GAGAGCAAAGTGTGGCTGTG

## Sheet: Table S1b
B) List of custom Stellaris™ (Biosearch Technologies) probes for FISH.
Source	This study	This study	This study	This study	Franz et al. 2014	Franz et al. 2014
probe name	LEBV-RNA1-multiple *	LEBV-RNA2-multiple **	SANTV-RNA1-multiple	SANTV-RNA2-multiple	ORV-RNA1-multiple	ORV-RNA2-multiple
Virus	LEBV	LEBV	SANTV	SANTV	ORV	ORV
RNA	RNA1	RNA2	RNA1	RNA2	RNA1	RNA2
direction	Probe (5'-> 3')	Probe (5'-> 3')	Probe (5'-> 3')	Probe (5'-> 3')	Probe (5'-> 3')	Probe (5'-> 3')
Fluorophores	Quasar 670 (Cy5)	Cal fluor Red 610 (Alexa)	Cal fluor Red 610 (Alexa)	Quasar 670 (Cy5)	Quasar 670 (Cy5)	Cal fluor Red 610 (Alexa)
sequence of reference	JUv1498 (NC_028133.1)	JUv1498 (NC_028134.1)	JUv1264 (NC_015069.1)	JUv1264 (NC_015070.1)	JUv1580 (NC_028097.1)	JUv1580 (NC_028098.1)
1	acatcgctctaaccaaaagg	cctgttagaacggcgagaat	tttctagtgcttgctatcgc	cttcttgttgttcttgttgg	ggtacaattgccggtatcaa	tgcattggctttagctactg
2	caaccaagggaacaagctat	gtctaccacagtcacaattc	aaaggactcagctacaccta	agcacttcttcgttgagtat	actaccacaagcaaatgtgg	tgaattcgaactggtcgttc
3	aatactagacgagctgctct	cggtaagcaatatcgggagt	aagtggtccaatccttgttt	aagttggttggaacgagcga	ctagatcccagtacagtggt	cgtcaactacggtgacaatt
4	tttagctagcaaggcaagac	tctcatggtcttgtacttga	gctgccagatcgtttgaata	cacccttgagcatgatagaa	cttcaaggtggaacttagcc	ctgacccagcatcataagtc
5	ggcgttcacgtactatcaaa	acaaatccggcaacgtaacc	ggtttctcaaaacgcttgtg	gttgcgtctttaaccgtaac	gctgtttgatagcctgagtt	acttcaacgaccggtatttg
6	tcattgtcgctatgaatggg	cctgtgttggacatgagata	gctcctttaaaactgcggta	aacaacggattttccgggag	tatccaattcgctttagcgg	gagccagtgttggacataag
7	agccaaccaagcctaataag	aacttaacgttgtggaccgt	gttactgacccgtgaacatc	cggcaatttgaaggtagctt	caaggagcagtatcagaacg	ttatggacagtggacttcca
8	ttgctaatgagatcactgcg	ttctccgtgtagaacatctt	cacgtcacgaatgaagctat	gtttggcattccatatgtac	ggtggcacaggattactatc	gtgttggtgcctcagtataa
9	gtccagctggtattatgctg	aacatagaaggttccagggg	cgaacctatacggtggtttg	tttgacaaccacatgtccag	ttagacagccacaagtttcg	tacgagcacatggaattgac
10	tacacgacgtagagttggaa	ccagatcaactgtaacggga	cctgcgttttagctaggaag	tgtcttcatcaggcgcaaaa	atgatccgcatgaatttgga	acagatctgacttggctttg
11	atgtattctttgacctgcgg	ttctacttcacggtaggttg	tttgcttccagtaagcactt	cggtcaatacacactggact	tcgtagagtatgtcgagcaa	cattctaggtcaaccgtgac
12	ggtacatctgacgagctaga	agattccggaaatggtggtg	gccaaataagcaatccaacg	tgtcttgggtgacatcattg	ttttcaagatgaacacgggt	cagtctggtcactttccttg
13	ggtgccatgtttcaggataa	ggtcaaaggacgagggttac	gatcttgactcctgtcctct	tgaagggtgtgacgatttgc	ctcggttgatgttcttccag	gtggctggtaatccatacac
14	ccaccaatcaaaagcgtaga	aaatcaggcgcaaagccgaa	cagatacaacgagaatgcgt	atggcggagtcatagatgac	atcacgatgttgagcgattt	agtctgaccgattggtgata
15	ctatcaggaggacgaggaat	cttggtagtcggacacagaa	cgattctcgcgaacttgtag	ggtgtaggaaccggaataca	ttatccgaccatgaaggagt	caagaagccgaagaaggtag
16	acagaacctagttccttcga	tgtgaggacaacatcctcag	gcgaggtccttattgaagac	tccattggatgtagagttcg	gtttcctggttttaggggtc	gcacgcagaacttatcatct
17	cgtcgaaccaggtgattatg	ttgactccttggtagacatt	ctttcacttctccgtggatc	agttgcgactgaaacacctg	gggtccattccacaacataa	tgacaagataggccctgata
18	gcttcatcgaactggtagtc	cgagatggaagtcgaggagt	tcttctactgtggtccatga	cttatgtaccatgcgtcata	gacatatgtgatgccgagac	gtagtgtcattgtaggcagc
19	gttcatgaccgtatcccaag	tgattgattgggtgacgtca	tggaacaacttacatggagc	gttaggacagatgcttgcaa	ttgcactggagaaagtcatc	acacgtggttgtcgtagata
20	cgatgacggattggtattcg	ggaactagatccatcaaccg	ctggttgttggacatcagat	cttaatctgcgtgatgagct	cagccctcatgacatagttg	cgggacgaacttgtctttat
21	aggacatagtctggacactt	atagatggccgaggtgaatg	gtctggagcagattcatcac	tttggttgtcagagacgcaa	ggcgatgtagacatatgtcg	gatcggttcgtcttggaatg
22	ctgtagagtctgttcaggga	cttgtcgtcagaactccaag	catctgttccagtaggatgc	ctggcaaatactcgttctca	cgtagatggtgttccaaaca	tagaggtaatcgaacacggt
23	gatattcctgcttggtagcc	gttggttctcaaaccatgtg	gacatcgttcacgaattgga	tcgacttcctcaagatggat	gccttcttagtgacgttcaa	ccaacctagtttgacgaagg
24	gtctaatcggcttgttacgg	accaagtagcataatcctcg	gtcattctggtgtcctttgt	gatcggttgattggcgatat	gtggtcgttccagtatgatg	ttgctgggataaccatgtag
25	cagtacgtcaagacgacttg	ggttccaatcgtttcgttaa	catctgtggatcttctgtgg	cgtgttgtacttctgggaag	gttcttcgacgagagtgttg	tcagaaggcattcccaattg
26	tactcgatcgacgaactcag	aaccagttcgatcattctgt	ctcaatgacctgtctgtgtg	atgacgacgtggttatccaa	cttgttcgggttagtgacaa	tgcataccaaatggcgtaat
27	ctgatcttctggagtttgcc	gaccacacatgaagagagct	ctcctcatttctgcggattt	tctggatcgatagtaaccgt	cgttggatccaatagagcaa	ttgcaatgcagctatggtag
28	gactcgatctttaccatggc	ttttcgactgttacaggcac	tagccttgactttgcacttc	aggcttcacgacatcaactg	gttctcgatcacttgctcag	gctaatcttgtcgagcttgt
29	aactaccgaggctcaaattg	gactgttacatcgacttcgt	attggttgatggcttcaact	gggtgctgagttgaaagttc	atccatccgattgcttgttc	acactccactagagtgttca
30	aattcggccttcatgtactc	tccgtactcttaaagcttcg	gcatgaaggaaccgtattca	caaacatagccgtcagtagt	cttgatcatagcctggacag	ctcaactctgacaggcaatg
29	atcagccatatcgcatatgc	tacgaacagcggttctggaa	gtaccatttcgtgttctgct	tctttgacggagatcactgt	accgtagacgagattgaact	cgacttcaacttgcactttg
32	gaaagttgggaagctcctac	tttgggtgtccttcaatatc	cacagatatggttcagcgtt	gtacctgtcaaacgacgttt	actatgtcgagaatccgagt	ttcaacgtcgaccttgtttt
33	ccttgaatacggtgtgctac	ttgatgacctcgcactcaaa	gcatccatcttggagacatc	acacatgtcagtgtgtgttg	catgcatctcgttgaggtag	tgattcttaacggctactgc
34	ttgaaagctgacatcttccg	cctgctagtttaacagttgg	gcagttatctcgacgtgttt	caaccttgcggaagtatgtg	gatgcgatatggtaagccag	ggaattccacttcttcgagg
35	gcttcttcaacggactcttt	acgttacagttaacagtgcc	catctgggaacatggagaag		tggtattggtctagtccctc	ttcttgtgaccgagaacatc
36	atcttatagccgagcactct	gaaaactgtgttgccgacga	cttcattccagtgttcgtgt		actgagtcgtctccaacata	gacgacgtcacattcgaatt
37	gtttctcaatagtcgaccgg	gcgattacagacactggttg	catcaccaacgtagattccg		ggataccatgtcggctacta	ccttgacttgctccttgatc
38	agaaatcgatactcgggtca	ctcattactcatgtacacct	gttcccatggttggtagaag		cgatggacagatggatcttg	tatggttgcttccactttgg
39	gattgtgatgtagagctcgc	ctcaacctcaatcaccttta	gtcttggaatgagctgagtc		tacaacaagtggtaaagcgg	tttcacttcgacatcgacag
40	tactcacaaattggcgagtc	tcgctgaacctattcttgac	gtttggataggagtcgcatc		caaactgggagatgtaccac	caggactgtgtagacaatgc
41	ctttcatgaactgggtccag	actagagtacgtgtgagctg	ctcgcatcttgttgaggaat		cggtttctccagtccataag	cctgacaactacgttgacag
42	ctcttggattccgtgaagac	ctgatacatcggcaacggat	tggatctttagtagccaggt		cttcgaatactgctcagcag	acgttaatctcaaccggttc
43	aggggtttaccattattggc	acatatccgtcttccgaaac	gcgatagtcatgagctgttc		agcgcatgagttcatcatac	catctggactactggcaaag
44	tgaccatagagtcgatctgg	agtcgaacaacatgctacct	ctcctatcgtagcgtgatct		cgacttcgtccattttgtct	ctgatgttgcacatcggatt
45	atctagttccggaggtacag	gaatacccgttatccatttt	tctcattggggccaaataag		cctggatcgttcttgttagc	cgtagttgtgtacatggacg
46	ggaacgttcccatattctgg	tacattacgaccaggactgg	cattagggttaggaaccgtg		agacgtttggccattagttt	ctcctctgcatgttgatgtc
47	ttatgctagacgctacgtct	tttaatgccgaacagaggct	tagtcaccgttaggtgactc		ctcttgccgtgagtttgatt	cgctgtcattttacgccata
48	atttaacgtcgaacagaggc	ttgacgaaacccaccatttg	ccttaagggacgtcagagta		ctgggtatgtgtttaggcac	tatagccgggtatggatagc
	*LEBV-RNA1-48 has 18nt /20 sequence similarity with LEBV-RNA2
	**LEBV-RNA2-6 and LEBV-RNA2-14 have 18nt /20 sequence similarity with SANTV-RNA2

## Sheet: Table S1c
C) List of single nucleotide probes for FISH.
probe name	Virus	Fluorophores (Eurofins)	sequence of reference	sequence (5'-> 3')	targeting of
JUv1264-RNA1	SANTV	CFP (ATTO425)	JUv1264 (NC_015069.1)	GAGCACTGCGGCTACTTTGCTT	JUv1264-RNA1, JUv1551-RNA1
JUv1264-RNA2 *	SANTV	Cy5	JUv1264 (NC_015070.1)	TTACGGTTAAAGACGCAACAACCCT	JUv1264-RNA2 * (and JUv3272)
JUv1993-RNA1	SANTV	Texas Red	JUv1994	TAAAATGGCTGCTGCTTTACTG	JUv1993-RNA1
JUv3272-RNA1	MELV	Texas Red	JUv3272	GTAGCAGAGGTTGAGTGGTCC	JUv3272-RNA1
*can bind to JUv3272-RNA2 and not reverse complement
