# Supplementary material for: Noda-Like RNA Viruses Infecting Caenorhabditis Nematodes: Sympatry, Diversity, and Reassortment
Source: J Virol. 2019 Oct 15;93(21):e01170-19. doi: 10.1128/JVI.01170-19 (PMC6803290; doi:10.1128/JVI.01170-19)
Supplement: Supplemental file 2 [file JVI.01170-19-s0002.xlsx]

## Sheet: Feuil1
Table S2. List of Caenorhabditis and viral strains. The colors correspond to the presence of the different viruses.
Line	Sample	Host Species	VIRUS *	Sequences	Year	Sampling site	GPS	Substrate
JU1498		C. briggsae	LEBV-REFERENCE	yes	2008 (Aug)	Le Blanc, France	46.6323, 1.0659	rotting peach
JU1788		C. briggsae	LEBV	yes	2009 (Sep)	Ivry, France	48.8091, 2.3781	Isopod on a rotting stem
JU1496		C. briggsae	LEBV	yes	2008 (Aug)	Le Blanc, France	46.6323, 1.0659	rotting peach
JU1497		C. briggsae	LEBV	yes	2008 (Aug)	Le Blanc, France	46.6323, 1.0659	rotting peach
JU1500		C. briggsae	LEBV	yes	2008 (Aug)	Le Blanc, France	46.6323, 1.0659	rotting apple
JU1509		C. briggsae	LEBV		2008 (Sep)	Le Blanc, France	46.6323, 1.0659	rotting pear
	B13_2	C. briggsae	LEBV	yes	2013 (Aug)	Le Blanc, France	46.6323, 1.0659	rotting apple
JU2753		C. briggsae	LEBV	yes	2014 (June)	Le Blanc, France	46.6323, 1.0659	plum at the bottom of the vegetable garden
JU2785		C. briggsae	LEBV	yes	2014 (Aug)	Le Chaumoy, Le Subdray, France	47.0270, 2.3327	walnuts
JU1992		C. briggsae	LEBV	yes	2010 (Sep)	Orsay orchard, France	48.702084, 2.171346	rotting apple
JU1998		C. briggsae	LEBV	yes	2010 (Sep)	Orsay orchard, France	48.702084, 2.171346	rotting apple
JU2226		C. briggsae	LEBV		2012 (Oct)	Orsay orchard, France	48.702084, 2.171346	rotting apple
JU2227		C. briggsae	LEBV	yes	2012 (Oct)	Orsay orchard, France	48.702084, 2.171346	rotting apple
JU2228		C. briggsae	LEBV	yes	2012 (Oct)	Orsay orchard, France	48.702084, 2.171346	rotting apple
JU2233		C. briggsae	LEBV	yes	2012 (Oct)	Orsay orchard, France	48.702084, 2.171346	rotting apple
	o1067	C. briggsae	LEBV		2013 (Aug)	Orsay orchard, France	48.702084, 2.171346	rotting apple
	o1103.3	C. briggsae	LEBV		2013 (Oct)	Orsay orchard, France	48.702084, 2.171346	rotting apple
	o1089	C. briggsae	LEBV		2013 (Oct)	Orsay orchard, France	48.702084, 2.171346	rotting apple
	R19D1	C. briggsae	LEBV		2013 (Oct)	Orsay orchard, France	48.702084, 2.171346	rotting apple
	L5V1	C. briggsae	LEBV		2013 (Oct)	Orsay orchard, France	48.702084, 2.171346	rotting apple
	H001.4	C. briggsae	LEBV		2013 (Oct)	Orsay orchard, France	48.702084, 2.171346	rotting apple
	H001.6	C. briggsae	LEBV		2013 (Oct)	Orsay orchard, France	48.702084, 2.171346	rotting apple
JU2779		C. briggsae	LEBV	yes	2014 (Jul)	Orsay orchard, France	48.702084, 2.171346	rotting apple
	LeP3B1	C. briggsae	LEBV	yes	2012 (Sep)	Le Perray en Yvelines, France	48.696989, 1.836408	rotting apple
JU2594		C. briggsae	LEBV	yes	2013 (Nov)	Robion, France.	43.8620, 5.1190.	rotting apple
JU1263		C. briggsae	LEBV	yes	2007 (Oct)	Santeuil, France	49.1242, 1.9496	rotting apple
JU2531		C. briggsae	LEBV		2013 (Aug)	Santeuil, France	49.1242, 1.9496	snail
JU2814		C. briggsae	LEBV	yes	2014 (Oct)	Vincennes, France	48.82130, 2.45502	rotting figs
JU2584		C. briggsae	SANTV	yes	2013 (Oct)	Crouy-sur-Ourcq, France	49.0857, 3.0707	rotting stem
	CR36.4	C. briggsae	SANTV	yes	2013 (Oct)	Crouy-sur-Ourcq, France	49.0857, 3.0707	rotting stem
JU2256		C. briggsae	SANTV		2009	Orsay orchard, France	48.702084, 2.171346	rotting apple
JU2506		C. briggsae	SANTV		2008 (Oct)	Orsay orchard, France	48.702084, 2.171346	rotting apple
JU1529		C. briggsae	SANTV	yes	2008 (Sep)	Orsay orchard, France	48.702084, 2.171346	rotting apple
JU1551		C. briggsae	SANTV	yes	2008 (Sep)	Orsay orchard, France	48.702084, 2.171346	rotting apple
JU1993		C. briggsae	SANTV	yes	2010 (Sep)	Orsay orchard, France	48.702084, 2.171346	rotting apple
JU1994		C. briggsae	SANTV	yes	2010 (Sep)	Orsay orchard, France	48.702084, 2.171346	rotting apple
JU1996		C. briggsae	SANTV	yes	2010 (Sep)	Orsay orchard, France	48.702084, 2.171346	rotting apple
JU1997		C. briggsae	SANTV	yes	2010 (Sep)	Orsay orchard, France	48.702084, 2.171346	rotting apple
JU2206		C. briggsae	SANTV	yes	2012 (Sep)	Orsay orchard, France	48.702084, 2.171346	rotting apple
JU2517		C. briggsae	SANTV	yes	2012 (Sep)	Orsay orchard, France	48.702084, 2.171346	rotting apple
JU2518		C. briggsae	SANTV	yes	2012 (Sep)	Orsay orchard, France	48.702084, 2.171346	rotting apple
JU2567		C. briggsae	SANTV		2013 (Oct)	Orsay orchard, France	48.702084, 2.171346	rotting apple
	o1029	C. briggsae	SANTV		2013 (Jul)	Orsay orchard, France	48.702084, 2.171346	rotting apple
	H001.11	C. briggsae	SANTV		2013 (Jul)	Orsay orchard, France	48.702084, 2.171346	rotting apple
	H1	C. briggsae	SANTV		2013 (Oct)	Orsay orchard, France	48.702084, 2.171346	rotting apple
	o1126-1	C. briggsae	SANTV		2013 (Oct)	Orsay orchard, France	48.702084, 2.171346	rotting apple
	S11-C1	C. briggsae	SANTV		2013 (Oct)	Orsay orchard, France	48.702084, 2.171346	rotting apple
JU2792		C. briggsae	SANTV		2014 (Aug)	Rabastens, France	43.829873, 1.705731	rotting apple
JU1261		C. briggsae	SANTV	yes	2007 (Oct)	Santeuil, France	49.1242, 1.9496	rotting grape fruits
JU2873		C. briggsae	SANTV	yes	2015 (Jul)	Vienna , Austria	48.20497, 16.38076	rotting plum
JU1264		C. briggsae	SANTV-REF	yes	2007 (Oct)	Santeuil, France	49.1242, 1.9496	snail on rotting grappes
JU2823	LB14.37-8	C. briggsae	LEBV & SANTV		2014 (Nov)	Le Blanc, France	46.6323, 1.0659	rotting pears
JU2824	LB14.36-6	C. briggsae	LEBV & SANTV	yes LEBV	2014 (Nov)	Le Blanc, France	46.6323, 1.0659	rotting plums
JU2032		C. briggsae	LEBV & SANTV	yes SANTV; yes LEBV	2009 (Jul)	Orsay orchard, France	48.702084, 2.171346	rotting apple
	o1025	C. briggsae	LEBV & SANTV	yes SANTV	2013 (Jul)	Orsay orchard, France	48.702084, 2.171346	rotting apple
	o1084	C. briggsae	LEBV & SANTV	yes SANTV; yes LEBV	2013 (Oct)	Orsay orchard, France	48.702084, 2.171346	rotting apple
	o1083.1	C. briggsae	LEBV & SANTV	yes LEBV	2013 (Oct)	Orsay orchard, France	48.702084, 2.171346	rotting apple
	o1114.21	C. briggsae	LEBV & SANTV	yes SANTV; yes LEBV	2013 (Oct)	Orsay orchard, France	48.702084, 2.171346	rotting apple
	o1071	C. briggsae	LEBV & SANTV	yes LEBV	2013 (Oct)	Orsay orchard, France	48.702084, 2.171346	rotting apple
	o1087	C. briggsae	LEBV & SANTV		2013 (Oct)	Orsay orchard, France	48.702084, 2.171346	rotting apple
	o1088	C. briggsae	LEBV & SANTV	yes SANTV; yes LEBV	2013 (Oct)	Orsay orchard, France	48.702084, 2.171346	rotting apple
JU3272		C. briggsae	MELV-REFERENCE	yes	2017 (Sep)	Mělník, Czech Republic	50.34886, 14.47567	rotting plums
JU3276		C. briggsae	MELV	yes	2017 (Sep)	Prague, Czech Republic	50.085, 14.399	rotting plums
JU1580		C. elegans	ORV-REF	yes	2008 (Oct)	Orsay orchard, France	48.702084, 2.171346	rotting apple
JU1581		C. elegans	ORV		2008 (Oct)	Orsay orchard, France	48.702084, 2.171346	rotting apple
JU1582		C. elegans	ORV		2008 (Oct)	Orsay orchard, France	48.702084, 2.171346	rotting apple
JU2815		C. elegans	ORV	partial	2014 (Oct)	Orsay orchard, France	48.702084, 2.171346	rotting apple
JU2806		C. elegans	ORV	partial	2014 (Sep)	Santeuil, France	49.1242, 1.9496	rotting stem
JU2572		C. elegans	ORV	partial	2013 (Oct)	Ivry, France	48.8091, 2.3781	rotting stem
			*identified/ confirmed by FISH
