# Supplementary material for: Noda-Like RNA Viruses Infecting Caenorhabditis Nematodes: Sympatry, Diversity, and Reassortment
Source: J Virol. 2019 Oct 15;93(21):e01170-19. doi: 10.1128/JVI.01170-19 (PMC6803290; doi:10.1128/JVI.01170-19)
Supplement: Supplemental file 3 [file JVI.01170-19-s0003.xlsx]

## Sheet: Table S3
Table S3. Probabilities of the reassortment events between viral variants detected using RDP4. The p-value corresponds to the rejection of the hypothesis of absence of reassortment or recombination for the detected events
Recombination Event Number		Breakpoint Positions
	In Alignment		In Recombinant Sequence		Relative to JUv1498-2008-Santeuil							Detection Methods
	Begin	End	Begin	End	Begin	End	Recombinant Sequence(s)	Minor Parental Sequence(s)	Major Parental Sequence(s)	RDP	GENECONV	Bootscan	Maxchi	Chimaera	SiSscan	3Seq
1	1*	3002	1*	2993	1*	2993	^vLB14-36b-2014-LeBlanc	JUv2753-2014-LeBlanc	Unknown (JUv1263-2007-Santeuil)	.00038	.00815	.00038	1.4E-07	NS	6.5E-11	.00906
Recombination Event Number		Breakpoint Positions
	In Alignment		In Recombinant Sequence		Relative to JUv1264_2007_Santeuil							Detection Methods
	Begin	End	Begin	End	Begin	End	Recombinant Sequence(s)	Minor Parental Sequence(s)	Major Parental Sequence(s)	RDP	GENECONV	Bootscan	Maxchi	Chimaera	SiSscan	3Seq
1	2924	5194*	2877	5128*	2877	5128*	^JUv2032_2010_Orsay	JUv1994_2010_Orsay	JUv1264_2007_Santeuil	9.9E-55	1.0E-50	2.0E-49	5.9E-20	3.1E-17	4.9E-30	2.9E-24
1							JUv2206_2012_Orsay	vO1084s_2013_Orsay	JUv1261_2007_Santeuil
1							vO1088s_2013_Orsay-p2	JUv1997_2010_Orsay
1							JUv2518_2012_Orsay	JUv1993_2010_Orsay
1							vO1114s_2013_Orsay-p1	JUv2517_2012_Orsay
1							vO1114s_2013_Orsay-p2	JUv1996_2010_Orsay
1							JUv1551-Orsay	vO1025s_2013_Orsay
1								vO1088s_2013_Orsay-p1
2	3038	5194*	2978	5128*	2978	5128*	^JUv1529-Orsay	JUv1993_2010_Orsay	Unknown (JUv1994_2010_Orsay)	7.7E-33	1.2E-28	2.5E-05	1.3E-12	1.7E-11	8.3E-14	8.8E-33
2								JUv1997_2010_Orsay	Unknown(JUv2517_2012_Orsay)
2								vO1025s_2013_Orsay	Unknown(JUv1996_2010_Orsay)
2									Unknown(vO1084s_2013_Orsay)
2									Unknown(vO1088s_2013_Orsay-p1)
3	2924	5194*	2877	5128*	2877	5128*	^JUvCR36_2013_Crouy	JUv2517_2012_Orsay	JUv1264_2007_Santeuil	1.1E-27	1.0E-12	4.0E-28	1.2E-17	1.1E-15	1.0E-09	9.0E-14
3							JUv2584_2013_Crouy	JUv2873-2017-Vienna	JUv1261_2007_Santeuil
3								JUv1997_2010_Orsay
3								JUv1993_2010_Orsay
3								JUv1996_2010_Orsay
3								JUv1994_2010_Orsay
3								vO1025s_2013_Orsay
3								vO1084s_2013_Orsay
3								vO1088s_2013_Orsay-p1
4	2327	2767*	2312	2752*	2312	2752*	vO1088s_2013_Orsay-p1	JUv1551-Orsay	JUv2517_2012_Orsay	2.2E-15	4.4E-09	6.0E-12	2.4E-06	1.0E-06	2.6E-07	3.5E-11
4								JUv1264_2007_Santeuil	JUv1997_2010_Orsay
4								JUv1261_2007_Santeuil	JUv1993_2010_Orsay
4								JUv2584_2013_Crouy
4								JUvCR36_2013_Crouy
4								JUv2032_2010_Orsay
4								JUv2206_2012_Orsay
4								vO1088s_2013_Orsay-p2
4								JUv2518_2012_Orsay
4								vO1114s_2013_Orsay-p1
4								vO1114s_2013_Orsay-p2
5	1*	2726	1*	2711	1*	2711	^vO1025s_2013_Orsay	JUv1994_2010_Orsay	Unknown (JUv2517_2012_Orsay)	1.9E-09	5.6E-08	1.1E-08	9.7E-09	1.6E-08	4.4E-13	6.3E-12
5							JUv1997_2010_Orsay	vO1084s_2013_Orsay
5								JUv1996_2010_Orsay
5								vO1088s_2013_Orsay-p1
Table Key:
~ = It is possible that this apparent recombination signal could have been caused by an evolutionary
process other than recombination.
* = The actual breakpoint position is undetermined (it was most likely overprinted by a subsequent
recombination event).
^ = The recombinant sequence may have been misidentified (one of the identified parents might be the recombinant)
Minor Parent = Parent contributing the smaller fraction of sequence.
Major Parent = Parent contributing the larger fraction of sequence.
Unknown = Only one parent and a recombinant need be in the alignment for a recombination event to be detectable.
The sequence listed as unknown was used to infer the existance of a missing parental sequence.
NS = No significant P-value was recorded for this recombination event using this method.
